# Supplementary material for: Association of the nutritional risk index recorded prior to allogeneic hematopoietic cell transplantation with the clinical prognosis in children
Source: EJHaem. 2024 Dec 18;6(1):e1054. doi: 10.1002/jha2.1054 (PMC11756969; doi:10.1002/jha2.1054)
Supplement: Supplementary file 2 — Supporting Information TABLE S1 Causes of NR. [file JHA2-6-e1054-s001.xlsx]

## Sheet: Sheet1
Causes of NRM
	Low NRI	High NRI
	(n=10)	(n=3)
noninfectious pulmonary complication	1	0
Sepsis	1	1
Viral infection	3	1
Invasve fungal infection	3	1
Intracerebral hemorrhge	1	0
Intestinal necrosi	1	0
